# Supplementary material for: Impacts of Educational Interventions with Support of Mobile App versus Booklet for Patients with Hypertension and Metabolic Syndrome: A Secondary Data Analysis
Source: Int J Environ Res Public Health. 2022 Oct 2;19(19):12591. doi: 10.3390/ijerph191912591 (PMC9565212; doi:10.3390/ijerph191912591)
Supplement: Supplementary file 1 [file ijerph-19-12591-s001.zip]

Archive with 1 entries (1 files):
- ijerph-1903922-supplementary.pdf
